# Supplementary material for: Raman Study of 532-Nanometer Laser-Induced Degradation of Red Lead
Source: Materials (Basel). 2024 Feb 6;17(4):770. doi: 10.3390/ma17040770 (PMC10890575; doi:10.3390/ma17040770)
Supplement: Supplementary file 1 [file materials-17-00770-s001.zip]

Archive with 1 entries (1 files):
- materials-2801669-supplementary.pdf
